# Supplementary material for: Molecular mechanism responsible for sex differences in electrical activity of mouse pancreatic β cells
Source: JCI Insight. 2024 Feb 15;9(6):e171609. doi: 10.1172/jci.insight.171609 (PMC11063940; doi:10.1172/jci.insight.171609)
Supplement: Supporting data values [file jciinsight-9-171609-s234.xlsx]

## Sheet: Figure 1 B
Figure 1B
Membrane potential (mV)
2 mM glucose		5 mM glucose		7.5 mM glucose		10 mM glucose		15 mM glucose
Males	Females	Males	Females	Males	Females	Males	Females	Males	Females
-74.72	-49.03	-59.86	-66.11	-77.75	-31.73	-71.8992	-56.57	-84.2	-46.1
-71.96	-46.59	-58.6	-35.95	-85.04	-51.5	-79.38	-33.26	-78.38	-27.78
-69.62	-73.18	-80.6	-55.79	-92.46	-74.244	-84.85	-40.58	-85.07	-34.23
-45.4	-63.08	-75.91	-77.31	-97.5	-73.9	-85.89	-71.8411	-90.14	-51.47
-71.53	-75.84	-85.73	-71.74	-75.09	-83.98	-79.57	-80.54	-57.38	-97.5567
-85.04	-48.53	-84.39	-79.07	-93.77	-37.98	-91.8	-78.97	-60.64	-87.08
-83.98	-72.97	-90.61	-38.36	-57.48	-62.14	-103.94	-32.13	-92.33	-27.41
-76.25	-69.99	-84.98	-67.21	-70.43	-63.55	-102.28	-47.62	-54.76	-14.89
-64.08	-65.58	-84.04	-64.36	-75.97	-61.89	-75.25	-70.65	-96.36	-71.12
-74.63	-76.22	-64.99	-70.37	-121.9	-66.96	-103.03	-62.86	-61.04	-49.47
-75.41	-72.5	-89.11	-71.68	-65.27	-52.53	-71.4717	-54.5	-143.11	-50.44
-58.82	-61.29	-64.05	-64.8	-73.43	-49.44	-92.02	-43.24	-85.98	-42.96
-68.33	-77.38	-66.99	-64.11	-76.53	-64.11	-72.43	-52.5	-103.53
-72.71		-73.53	-77.16	-72.62		-127.75		-63.89
-87.89		-100.62		-65.05		-61.42
-73.15		-74.72		-88.33		-79.16
-65.74		-71.49				-81.19
-70.59		-75.22				-66.55
-74.78		-81.51				-65.55
-66.83		-68.08				-93.24
-73.22		-84.04

## Sheet: Figure 1 C
	Figure 1C
	Plateau potential (mV)
	7.5 mM glucose		10 mM glucose		15 mM glucose		20 mM glucose
	Males	Females	Males	Females	Males	Females	Males	Females
	-54.82	-22	-61.6267	-55.196	-76.41	-32.3611	-57.88	-9.6
	-71.68	-39.77	-69.3843	-22.8443	-55.1	-23.75	-83.63	-31.95
	-87.01	-69.9382	-67.65	-26.3727	-77.66	-25.94	-34.7	-21.71
	-91.34	-70.54	-77.046	-66.6539	-38.95	-38.7	-99.31	-82.692
	-57.9567	-77.0437	-82.5191	-78.8719	-84.7	-95.345	-26.22	-69.95
	-64.6325	-33.23	-94.8592	-81.5987	-89.33	-83.51	-91.93	7.32
	-67.0908	-65.7036	-62.4733	-27.3367	-40.58	-24.5675	-48.25	-36.26
	-122.24	-58.06	-96.0983	-29.5856	-128.41	-16.8	-68.4
	-54.705	-49.765	-63.2005	-48.1321	-82.6	-64.02	-66.55
	-45.96	-59.4167	-80.386	-61.2907	-96.2		-39.05
	-64.58	-43.33	-65.42	-37.3654	-65.77
	-72.98	-37.8367	-114.991	-32.7682	-80.41
	-63.92	-55.32	-56.26	-37.3748	-50.035
	-45.06		-79.655
			-73.2267
			-53.85

## Sheet: Figure 1 D
	Figure 1D
	Trains/min		Duration train (s)
	Males	Females	Males	Females
	1.41414	3.92749	16.8949	5.8841
	0.761905	0.442592	23.2529	51.5081
	0.125	1.19771	135.117	22.2563
	0.92437	1.98347	28.3008	16.059
	1.7514	2.2362	14.4651	13.7488
	1.21951	1.8447	19.8905	16.6627
	0.5	0.444444	31.2135	46.1047
	0.849385	1.73046	35.7552	13.2484
	2.14925	1.57895	18.8439	19.2609
	0.625	1.71429	56.4223	11.0706
	1.68421	1.59573	16.3947	17.3224
	1.25	1.5059	23.3723	18.7466
	1.61895	2.64527	10.0114	11.9261
	0.9		18.8218
	0.54785		98.8342
	0.0975974		500.72
	1.92536
	2.10881

## Sheet: Figure 1E
Figure 1E
FOPP (%)
5 mM glucose		7.5 mM glucose		10 mM glucose		15 mM glucose		20 mM glucose
Males	Females	Males	Females	Males	Females	Males	Females	Males	Females
0	0	31.3651	19.8874	71.0538	54.8623	100	100	100	100
0	0	20.7842	14.1994	56.2529	42.7758	100	100	100	100
0	0	19.4312	33.6401	56.0903	56.6657	90.9735	100	100	100
0	0	13.5593	23.4904	62.6171	66.7832	100	94.5448	100	100
0	0	22.7112	33.2826	62.4884	58.6869	100	100	100	100
22.9917	0	4.59916	13.1223	48.5324	56.1684	100	100	100	100
0	0	27.0804	8.12755	48.8266	64.0089	100	91.4189	100	100
0	0	25.4202	21.8999	95.2503	89.8594	100	100	100	100
0	0	61.8747	19.0884	75.3953	58.3249	100	100	100	100
0	0	0	3.63293	31.5789	56.5861	100	100	100	100
0	0	14.7442	37.4152	27.0891	61.4656	83.8574	87.3842	100	100
0	18.6275	24.0664	36.391	45.6107	32.0869	93.4896	72.9959	100	100
0	27.1861		29.0348	85.1398		100		100
0	0			63.4955		100
0				35.2062
0				88.9831

## Sheet: Figure 1H
	Figure 1H
	AP frequency (Hz)
	7.5 mM glucose		10 mM glucose		15 mM glucose		20 mM glucose
	Males	Females	Males	Females	Males	Females	Males	Females
	5.5498	10.4134	1.5192	1.60344	18	1.51139	4.3	3.5
	3.08671	11.8622	1.70793	4.87579	14	6.2	6.1	6.4
	3.70866	3.18651	15.4089	3.22756	1.93453	18.1	5.8	4.3
	1.99064	3.89278	5.8479	5.07503	11.9	9.5	1.5	2.7
	2.59516	4.35317	3.92165	5.11904	4.8	2.7	6.99899	4.2
	2.69139	7.74329	12.4515	3.3608	6.2	3.5	3.5	5.2
	3.80907	6.02391	2.6591	5.943	3	3.6	4.7	6.5
	4.52344	3.12367	3.04385	3.46965	3.2	4.24579	6.1	7
	6.85097	9.24059	4.49054	13.8131	7.2	8.6	4.9	5.5
	0.156198	6.43697	2.43875	3.77331	4.9	7.5	13.7
	4.24075	4.35902	3.13109	2.2875	5.6	5.8
	1.07245	3.54333	3.97908	4.32563	6.4
	7.08835	6.81717	3.84178	5.2574	6.6
	1.74541		8.11559
			5.78072
			3.37514

## Sheet: Figure 1I
	Figure 1I
	AP amplitude (mV)
	7.5 mM glucose		10 mM glucose		15 mM glucose		20 mM glucose
	Males	Females	Males	Females	Males	Females	Males	Females
	15.72	7.08	17.7886	6.36	3.4	6.01333	3	5.95
	8.08929	7.0125	10.5757	3.957	3.27	4.38	9	11.07
	5.585	4.84	4.03	7.95909	3.72	9.17	5	8.43
	7	8.06333	4.064	6.50401	3.5	6.45	3.54	3.07
	4.254	8.19222	6.2075	5.74818	7	4.09	11.453	5.3
	8.13875	3.16	4.34556	10.1133	7	6.74	6.958	9.75
	5.005	5.06824	7.5575	2.19	6.6	5.1	6.58	9.47
	3	1.67889	4.375	10.9892	6.59	2.4	3.53	5.34
	5.51	16.497	5.88111	9.15833	9.82	13.81	7.75	5.97
	37.2	6.12375	6.088	10.26	6.69571	4.62	3.3
	8.8	7.18	4.46	12.0806	1.62	6.22
	5.918	6.8475	7.895	5.4	3.72
	3.566	4.82	5.15923	8.19	9.7
	39.91		4.82684
			5.77
			10.69

## Sheet: Figure 1J
	Figure 1J
	Duration AP bursts (s)
	7.5 mM glucose		10 mM glucose		15 mM glucose		20 mM glucose
	Males	Females	Males	Females	Males	Females	Males	Females
	0.306389	0.1962	0.238267	0.614703	0.355509	0.934228	0.425565	0.534349
	0.171471	0.132371	0.3875	0.39234	0.413274	0.57208	0.584125	0.24664
	0.34782	0.403727	0.250171	0.13908	0.446521	0.164609	0.560982	1.40575
	0.803671	0.336125	0.271764	0.427112	0.400139	0.616	0.809059	1.05997
	0.202346	0.30405	0.240456	0.599385	0.735336	1.34578	0.519117	0.612345
	0.169757	0.350122	0.12537	0.454313	0.431787	0.682333	0.382146	0.516289
			0.177082	0.50666	0.222959	0.60044	0.386674	0.6274
				0.187644	0.36185	0.18832		0.8023
				0.296307	0.273558	0.529592		1.38532
				0.218261		0.583515
				0.779958		1.51169

## Sheet: Figure 2C
Figure 2C
KATP current density (pA/pF)
@-60 mV		@-80 mV
Male	Female	Male	Female
4.14	7.41	-4.16	-7.06
3.53	5.54	-3.45	-5.14
7.29	6.64	-7.51	-6.56
2.46	6.29	-2.23	-6.36
5.84	8.63	-5.33	-8.43
6.47	1.97	-6.88	-1.78
4.1	11.5	-3.99	-10.7
4.52	3.24	-4.32	-3.31
5.86	9.15	-5.51	-8.6
2.65	3.6	-2.64	-3.58
6.37	3.99	-6.52	-3.76
22.8	5.06	-20.3	-4.86
3.7	5.35	-3.82	-5.39
6.14	11.94	-5.93	-10.8
6.71		-6.58
7.25		-6.95
10.18		-9.12

## Sheet: Figure 2D
		Figure 2D
		KATP current density (pA/pF)
		@-60 mV		@-80 mV
		Male	Female	Male	Female
		4.32	7.18	-4.29	-7.38
		6.75	4.38	-6.29	-4.49
		1.79	0.728	-1.83	-0.801
		1.05	2.27	-0.918	-2.14
		2.05	1.34	-2.41	-1.39
		3.16	0.42	-3.52	-0.56
		1.54	0.694	-2.09	-0.744
		2	1.09	-2.81	-1.26
		1.21	1.44	-1.52	-1.4
		0.564	1.42	-0.613	-1.39
		1.6	3.05	-1.5	-3.39
		2.01	0.698	-2.11	-0.809
		2.81	6.72	-2.82	-6.2
		3.22	1.6	-3.42	-1.69
		0.229	0.182	-0.281	-0.318
		0.514	1.58	-0.641	-1.59
			1.63		-1.53
			0.861		-1.03
			1.04		-1.06
			1.26		-1.42

## Sheet: Figure 2F
	Figure 2F
	K2P current density (pA/pF)
	@-120 mV		@+60 mV
	Male	Female	Male	Female
	-9.78821	-3.55	70.5341	32.4763
	-1.97647	-7.63809	23.6471	45.3333
	-6.73077	-6.91576	40.6593	34.375
	-5.81486	-8.92537	35.0717	60.2985
	-4.66476	-7.41071	34.0941	42.1429
	-5.25692	-5.33618	27.9315	27.3212
	-6.51274	-6.74653	33.9172	43.7579
	-17.8352	-4.76388	97.294	24.4408

[truncated: 34 more sheets: Figure 3B, Figure 3C, Figure 3D, Figure 3E, Figure 3F, Figure 3G, Figure 3H, Figure 3I, Figure 3J, Figure 4DF, Figure 4EF, Figure 4I, Figure 5B, Figure 5C, Figure 5E, Figure 5F, Figure 5H, Figure 5H inset, Figure 5I, Figure 5K …]
